# Supplementary material for: Acute myocardial infarction with non-obstructive coronary artery disease due to plaque erosion treated with balloon-occluded thrombolysis
Source: Eur Heart J Case Rep. 2024 Aug 27;8(9):ytae461. doi: 10.1093/ehjcr/ytae461 (PMC11394094; doi:10.1093/ehjcr/ytae461)
Supplement: ytae461_Supplementary_Data [file ytae461_supplementary_data.zip]

Archive with 6 entries (6 files):
- 1 RCA occlusion.avi
- 2 RCA post thrombectomy.avi
- 3 RCA balloon occluded thrombolysis.avi
- 4 RCA post thrombolysis.avi
- 5 RCA day 4 restudy.avi
- 6 Preserved inferior LV wall contractility.avi
